# Supplementary material for: Oleic Acid-Based Self Micro-Emulsifying Delivery System for Enhancing Antifungal Activities of Clotrimazole
Source: Pharmaceutics. 2022 Feb 22;14(3):478. doi: 10.3390/pharmaceutics14030478 (PMC8951188; doi:10.3390/pharmaceutics14030478)
Supplement: Supplementary file 1 [file pharmaceutics-14-00478-s001.zip]

Archive with 1 entries (1 files):
- pharmaceutics-1592472-supplementary.pdf
